# Supplementary material for: Clinical Features and Outcomes of Surgically Treated Infective Endocarditis in Adults with and Without Congenital Heart Disease: A 12-Year Cohort Study
Source: J Cardiovasc Dev Dis. 2026 May 25;13(6):225. doi: 10.3390/jcdd13060225 (PMC13302113; doi:10.3390/jcdd13060225)
Supplement: Supplementary file 1 [file jcdd-13-00225-s001.zip]

Archive with 1 entries (1 files):
- jcdd-4287138-supplementary.pdf
